# Supplementary material for: Impact of Dietary Sodium Butyrate and Salinomycin on Performance and Intestinal Microbiota in a Broiler Gut Leakage Model
Source: Animals (Basel). 2022 Jan 4;12(1):111. doi: 10.3390/ani12010111 (PMC8749775; doi:10.3390/ani12010111)
Supplement: Supplementary file 1 [file animals-12-00111-s001.zip]

Archive with 6 entries (6 files):
- Supplementary Figure S1_Histogram of read length.pdf
- Supplementary Figure S2_Rarefaction curves of ASVs clustered at 99% sequence identity.pptx
- Supplementary Figure S3_BrayCurtis_Ordination_All_DayperTreatment_20210505_update.pdf
- Supplementary Figure S4_Top10AbundantFamilies_acrossAllSamples_20210315.pdf
- Supplementary Table S1 Diet composition.pdf
- Supplementary Table S2.pdf
